# Supplementary material for: Identification of three bacterial species associated with increased appendicular lean mass: the HUNT study
Source: Nat Commun. 2023 Apr 20;14:2250. doi: 10.1038/s41467-023-37978-9 (PMC10119287; doi:10.1038/s41467-023-37978-9)
Supplement: Supplementary file 3 — Supplementary Data 1 [file 41467_2023_37978_MOESM3_ESM.xlsx]

## Sheet: Supplementary Data 1
Supplementary Data 1. No evidence for reverse causality by appendicular lean mass on anabolic species count - individual SNP results and combined results from Mendelian randomization analyses
	b	SE	LCI	UCI	P
Individual SNPs
rs10048834	-0.342424	0.319514	-0.968672	0.283824	0.283854
rs10761086	0.0724828	0.305743	-0.526774	0.671739	0.812602
rs10777538	0.1339	0.384067	-0.618872	0.886673	0.727361
rs10784502	0.487038	0.303582	-0.107983	1.08206	0.108647
rs10804260	-0.168451	0.340356	-0.835549	0.498647	0.620653
rs10807138	-0.321435	0.34815	-1.00381	0.36094	0.355869
rs10841508	0.411235	0.387449	-0.348166	1.17064	0.288513
rs10841515	-0.372895	0.325824	-1.01151	0.265719	0.252429
rs10841522	-0.0885763	0.375969	-0.825476	0.648323	0.813747
rs10846580	0.384967	0.350578	-0.302165	1.0721	0.272163
rs10930482	-1.05153	0.375776	-1.78805	-0.315011	0.00513733
rs111508230	0.0407083	0.410521	-0.763913	0.84533	0.921009
rs11187838	0.134526	0.204865	-0.267009	0.536062	0.5114
rs11205303	-0.0445296	0.332197	-0.695637	0.606577	0.893366
rs1121980	0.352577	0.275604	-0.187607	0.892761	0.200796
rs11241692	-0.582175	0.364194	-1.296	0.131646	0.109926
rs11259919	-0.294586	0.297817	-0.878308	0.289137	0.322591
rs112863429	0.140921	0.372042	-0.588282	0.870125	0.704853
rs115912456	0.629642	0.376607	-0.108508	1.36779	0.0945478
rs116480793	0.0363105	0.493569	-0.931084	1.0037	0.941355
rs12472142	-0.0448516	0.389453	-0.808179	0.718476	0.908314
rs1260326	-0.105918	0.303815	-0.701395	0.489558	0.727369
rs12692738	0.271532	0.38247	-0.478109	1.02117	0.477739
rs12713004	0.398203	0.279544	-0.149703	0.946108	0.154309
rs12900471	-0.0857609	0.327967	-0.728576	0.557054	0.793713
rs13006587	0.441008	0.361678	-0.26788	1.1499	0.222715
rs1426371	0.00816298	0.313371	-0.606045	0.622371	0.979218
rs143384	-0.00377869	0.213285	-0.421818	0.414261	0.985865
rs1472852	0.134841	0.320641	-0.493614	0.763297	0.674093
rs148833559	-0.288556	0.621129	-1.50597	0.928856	0.642241
rs150571637	-0.545701	0.363904	-1.25895	0.167552	0.133725
rs17109875	0.156568	0.316867	-0.464491	0.777627	0.621226
rs17421899	-0.283123	0.366687	-1.00183	0.435583	0.440049
rs1978374	-0.199069	0.381237	-0.946293	0.548155	0.601554
rs2005172	0.647876	0.264004	0.130428	1.16532	0.0141262
rs2071390	0.480355	0.366415	-0.237817	1.19853	0.189871
rs2244404	-0.281254	0.361948	-0.990673	0.428164	0.437125
rs2345701	-0.63079	0.357946	-1.33236	0.0707829	0.0780267
rs2425020	0.17161	0.345178	-0.504939	0.848159	0.619073
rs2526390	0.436145	0.386652	-0.321693	1.19398	0.259318
rs2565688	-0.128176	0.30744	-0.730758	0.474407	0.676742
rs2575286	0.717984	0.408098	-0.0818868	1.51786	0.0785189
rs28397663	0.177335	0.359328	-0.526948	0.881617	0.621647
rs2854223	0.0441196	0.33585	-0.614146	0.702385	0.895485
rs2854747	0.166639	0.348056	-0.51555	0.848829	0.632101
rs34414056	0.103645	0.389238	-0.659261	0.866551	0.790026
rs34616741	0.0535899	0.313458	-0.560788	0.667968	0.864252
rs35351552	-0.0677181	0.38935	-0.830844	0.695408	0.861924
rs35414396	-0.354241	0.34147	-1.02352	0.31504	0.299549
rs35946026	-0.229807	0.312229	-0.841776	0.382162	0.461718
rs3736228	-0.108865	0.3721	-0.838181	0.620451	0.769852
rs3783820	0.123914	0.378984	-0.618895	0.866723	0.743695
rs3798550	-0.631516	0.381895	-1.38003	0.116997	0.0982005
rs3817428	0.0806409	0.310499	-0.527937	0.689219	0.795084
rs42517	-0.111721	0.380536	-0.857572	0.63413	0.769073
rs4274112	0.38824	0.368688	-0.334389	1.11087	0.292327
rs451643	-0.0327947	0.343874	-0.706787	0.641198	0.924022
rs45445495	0.0340158	0.393925	-0.738078	0.80611	0.931188
rs4837613	-0.660354	0.374983	-1.39532	0.074612	0.0782341
rs4842926	0.389719	0.367142	-0.329878	1.10932	0.288465
rs4986167	0.264178	0.354318	-0.430285	0.95864	0.455911
rs4987082	0.216151	0.361327	-0.492051	0.924353	0.549697
rs55963623	0.184998	0.298426	-0.399917	0.769913	0.535315
rs56024251	-0.00579081	0.389453	-0.769118	0.757536	0.988137
rs56372408	-0.257676	0.290137	-0.826344	0.310992	0.374477
rs57153895	-0.0142973	0.292292	-0.58719	0.558595	0.960988
rs60341058	0.550494	0.32229	-0.0811949	1.18218	0.0876235
rs60417486	-0.193263	0.270559	-0.723558	0.337032	0.475035
rs6058181	0.0429671	0.35155	-0.646071	0.732005	0.902723
rs6060308	-0.122815	0.276582	-0.664916	0.419285	0.657009
rs6066093	-0.282339	0.386547	-1.03997	0.475294	0.465138
rs6082354	0.493741	0.377798	-0.246743	1.23422	0.191249
rs6088618	0.102655	0.240542	-0.368808	0.574119	0.669549
rs6120854	-0.319326	0.359209	-1.02337	0.384723	0.374019
rs6120880	0.0520084	0.213356	-0.366168	0.470185	0.807414
rs6141600	0.11129	0.334718	-0.544757	0.767337	0.73952
rs6142416	-0.641608	0.353325	-1.33412	0.0509094	0.0693837
rs62027787	-0.25666	0.344046	-0.930991	0.417671	0.455665
rs62372061	-0.0434948	0.340134	-0.710158	0.623168	0.898248
rs62452720	0.33047	0.350019	-0.355568	1.01651	0.345094
rs62515408	0.206775	0.342267	-0.464068	0.877619	0.545754
rs62515432	-0.103571	0.373233	-0.835107	0.627965	0.781398
rs6425386	-0.148749	0.386582	-0.90645	0.608951	0.7004
rs6487088	0.404779	0.3779	-0.335905	1.14546	0.284112
rs6538437	0.0670878	0.386514	-0.69048	0.824656	0.862202
rs6583939	-0.610023	0.372966	-1.34104	0.120991	0.101924
rs67848150	0.234932	0.35454	-0.459967	0.929831	0.507562
rs68033110	0.170821	0.342822	-0.50111	0.842752	0.618288
rs6888037	0.174422	0.338234	-0.488517	0.83736	0.606075
rs6953274	0.157094	0.306613	-0.443869	0.758056	0.608406
rs7078844	-0.0342961	0.297795	-0.617974	0.549382	0.908313
rs71822536	0.383995	0.357121	-0.315962	1.08395	0.282262
rs7229351	-0.143626	0.348172	-0.826043	0.538792	0.679964
rs72656010	0.0834444	0.388728	-0.678463	0.845352	0.830032
rs72702268	0.108863	0.412511	-0.699659	0.917384	0.791855
rs7272884	0.70189	0.364842	-0.0132009	1.41698	0.0543774
rs72793967	0.0429202	0.378105	-0.698165	0.784005	0.909623
rs72826852	-0.717475	0.373793	-1.45011	0.0151597	0.0549282
rs7359225	-0.198318	0.363593	-0.91096	0.514325	0.585452
rs7556072	0.48905	0.392146	-0.279556	1.25766	0.212356
rs7564708	-0.410033	0.333399	-1.06349	0.243429	0.218751
rs75682840	-0.602577	0.292236	-1.17536	-0.0297942	0.0392122
rs76019166	0.180419	0.387436	-0.578955	0.939794	0.641448
rs76798800	0.0627676	0.272845	-0.472008	0.597543	0.818054
rs76895963	0.605705	0.324265	-0.0298533	1.24126	0.0617711
rs77548871	-0.519043	0.372921	-1.24997	0.211882	0.163973
rs7794796	0.608757	0.277063	0.0657135	1.1518	0.0280077
rs7842996	0.0989593	0.331264	-0.550319	0.748238	0.765144
rs79062978	0.0461543	0.472621	-0.880182	0.972491	0.922205
rs797512	-0.288893	0.361038	-0.996528	0.418742	0.423611
rs80189144	-0.455892	0.338997	-1.12033	0.208543	0.178682
rs8059189	0.0768933	0.342517	-0.59444	0.748227	0.822372
rs8120559	0.0130369	0.351141	-0.6752	0.701274	0.970384
rs867920944	-0.0656887	0.392841	-0.835658	0.704281	0.867202
rs9420636	-0.18792	0.371573	-0.916203	0.540364	0.613038
rs9469775	-0.216281	0.325082	-0.853442	0.420879	0.50585
rs9526646	0.190755	0.357125	-0.50921	0.890719	0.593244
rs9568448	0.404442	0.320331	-0.223408	1.03229	0.206743
rs968379	-0.0772191	0.359529	-0.781895	0.627457	0.82994
Combined
IVW.fixed	0.0196116	0.0308799	-0.0409131	0.0801363	0.525369
IVW.random	0.0196116	0.0308799	-0.0409131	0.0801363	0.525369
Cochran's.Q.statistic	111.364	NA	NA	NA	0.654202
Weighted median	0.0452779	0.0455078	-0.0439174	0.134473	0.319762
Penalized weighted median	0.0457826	0.0455173	-0.0434313	0.134996	0.314498
Egger.Intercept	-0.00347831	0.010112	-0.0232979	0.0163412	0.730863
Egger.Slope	0.0659318	0.138156	-0.204853	0.336717	0.633199
Estimated causal effects from the individual genetic variants as well as combined effects from several different Mendelian randomization methods: inverse variance weighted (IVW), weighted median, penalized median, and Egger regression. Tests are 2-sided. Effect size expressed as change in anabolic bacteria count per kg increase in appendicular lean mass. SNP, single nucleotide polymorphism; NA, n…
