# Supplementary material for: Identification of three bacterial species associated with increased appendicular lean mass: the HUNT study
Source: Nat Commun. 2023 Apr 20;14:2250. doi: 10.1038/s41467-023-37978-9 (PMC10119287; doi:10.1038/s41467-023-37978-9)
Supplement: Supplementary file 5 — Source Data [file 41467_2023_37978_MOESM5_ESM.xlsx]

## Sheet: Figure 1a
Set	Outcome	Exposure	beta	LCI	UCI	p	n
discovery	ALM	Coprococcus comes (binary)	0.568482	0.340547	0.796416	1.07299e-06	2866
replication	ALM	Coprococcus comes (binary)	0.351378	0.0817564	0.620999	0.0107028	2330
combined	ALM	Coprococcus comes (binary)	0.478122	0.303819	0.652425	7.93285e-08	5196
discovery	ALM	Dorea longicatena (binary)	0.464729	0.21923	0.710228	0.000210979	2866
replication	ALM	Dorea longicatena (binary)	0.399955	0.107781	0.692129	0.00734768	2330
combined	ALM	Dorea longicatena (binary)	0.448315	0.260177	0.636454	3.08083e-06	5196
discovery	ALM	Eubacterium ventriosum (binary)	0.357439	0.218124	0.496754	5.24179e-07	2866
replication	ALM	Eubacterium ventriosum (binary)	0.170293	0.0144355	0.32615	0.0323347	2330
combined	ALM	Eubacterium ventriosum (binary)	0.282589	0.178505	0.386673	1.07298e-07	5196
LCI - lower limit of confidence intervall
UCI - upper limit of confidence intervall
ALM - appendicular lean mass

## Sheet: Figure 1b
Set	Outcome	Exposure	beta	LCI	UCI	p	n
discovery	ALM	anabolic species count	0.293778	0.205056	0.382499	1.00786e-10	2866
replication	ALM	anabolic species count	0.176033	0.0729527	0.279114	0.000829527	2330
combined	ALM	anabolic species count	0.248339	0.180991	0.315687	5.64164e-13	5196
discovery	Total lean mass	anabolic species count	0.597466	0.413051	0.78188	2.49571e-10	2866
replication	Total lean mass	anabolic species count	0.348491	0.135599	0.561382	0.00135293	2330
combined	Total lean mass	anabolic species count	0.501074	0.361556	0.640592	2.18398e-12	5196
LCI - lower limit of confidence intervall
UCI - upper limit of confidence intervall
ALM - appendicular lean mass

## Sheet: Figure 1c
Set	Set	Outcome	Exposure	Adjustment	beta	LCI	UCI	p	n
all	Combined	ALM	anabolic species count	basic	0.248339	0.180991	0.315687	5.64164e-13	5196
all	Combined	ALM	anabolic species count	intermediate	0.229234	0.158461	0.300007	2.37765e-10	4773
all	Combined	ALM	anabolic species count	full	0.206963	0.134585	0.279341	2.21239e-08	4535
	LCI - lower limit of confidence intervall
	UCI - upper limit of confidence intervall
	ALM - appendicular lean mass

## Sheet: Figure 1d
Set	Outcome	Exposure	beta	LCI	UCI	p	n
all	standardized ALM	anabolic species count	0.0843035	0.0618268	0.10678	2.26768e-13	5196
Women	standardized ALM	anabolic species count	0.0811621	0.0538939	0.10843	5.9394e-09	3317
Men	standardized ALM	anabolic species count	0.0842356	0.0448576	0.123614	2.88472e-05	1879
Young	standardized ALM	anabolic species count	0.0854748	0.0522188	0.118731	5.03953e-07	2591
Old	standardized ALM	anabolic species count	0.0713049	0.0420638	0.100546	1.85547e-06	2605
LCI - lower limit of confidence intervall
UCI - upper limit of confidence intervall
ALM - appendicular lean mass

## Sheet: Figure 1e
Set	Outcome	Exposure	OR	LCI	UCI	p	n
discovery	Prior involuntary weight loss	anabolic species count	0.656744	0.53107	0.812158	0.000104506	2746
replication	Prior involuntary weight loss	anabolic species count	0.678667	0.519763	0.88615	0.004399	2271
combined	Prior involuntary weight loss	anabolic species count	0.663105	0.561692	0.782827	1.22713e-06	5017
OR - odds ratio
LCI - lower limit of confidence intervall
UCI - upper limit of confidence intervall

## Sheet: Figure 1f
Set	Outcome	Exposure	OR	LCI	UCI	p	n
Young	Prior involuntary weight loss	anabolic species count	0.702848	0.561013	0.880542	0.00216803	2540
Old	Prior involuntary weight loss	anabolic species count	0.630046	0.490877	0.808671	0.000286141	2477
OR - odds ratio
LCI - lower limit of confidence intervall
UCI - upper limit of confidence intervall

## Sheet: Figure 2a
Set	Outcome	Exposure	beta	LCI	UCI	p	n
combined (with genetic data)	anabolic species count	genetically determined ALM	0.0196116	-0.0409131	0.0801363	0.525369	4002
LCI - lower limit of confidence intervall
UCI - upper limit of confidence intervall
ALM - appendicular lean mass

## Sheet: Figure 2b
Set	Outcome	Exposure	beta	LCI	UCI	p	n
combined (with genetic data)	ALM	lean genetic risk score	0.247101	0.165109	0.329093	3.77668e-09	4002
combined (with genetic data)	Total lean mass	lean genetic risk score	0.544679	0.36934	0.720019	1.24625e-09	4002
LCI - lower limit of confidence intervall
UCI - upper limit of confidence intervall
ALM - appendicular lean mass

## Sheet: Figure 2c
Set	Outcome	Exposure	beta	LCI	UCI	p	n
Low GRS	ALM	anabolic species count	0.216298	0.111774	0.320821	5.18546e-05	2001
High GRS	ALM	anabolic species count	0.238088	0.133483	0.342694	8.60952e-06	2001
Low GRS	Total lean mass	anabolic species count	0.439521	0.222336	0.656707	7.55223e-05	2001
High GRS	Total lean mass	anabolic species count	0.495143	0.277207	0.713079	8.9351e-06	2001
LCI - lower limit of confidence intervall
UCI - upper limit of confidence intervall
ALM - appendicular lean mass
GRS - genetic risk score

## Sheet: Figure 2d
	Coprococcus comes		Dorea longicatena		Eubacterium ventriosum
Metabolite	Spearman's rho	p	Spearman's rho	p	Spearman's rho	p
p-cresol sulfate	-0.16	1.72e-46	-0.15	1.07e-42	-0.1	1.88e-19
p-cresol glucuronide	-0.13	7.32e-35	-0.12	2.72e-28	-0.1	1.27e-19
